# Supplementary material for: Improve Solubility and Develop Personalized Itraconazole Dosages via Forming Amorphous Solid Dispersions with Hydrophilic Polymers Utilizing HME and 3D Printing Technologies
Source: Polymers (Basel). 2024 Nov 26;16(23):3302. doi: 10.3390/polym16233302 (PMC11644310; doi:10.3390/polym16233302)
Supplement: Supplementary file 1 [file polymers-16-03302-s001.zip]

Archive with 1 entries (1 files):
- polymers-3292821-supplementary.pdf
